# Supplementary material for: Assessment of Apple Peel Barrier Effect to Pesticide Permeation Using Franz Diffusion Cell and QuEChERS Method Coupled with GC-MS/MS
Source: Foods. 2023 Aug 27;12(17):3220. doi: 10.3390/foods12173220 (PMC10486934; doi:10.3390/foods12173220)
Supplement: Supplementary file 1 [file foods-12-03220-s001.zip]

Archive with 1 entries (1 files):
- foods-2554512-supplementary.pdf
